# Supplementary material for: A Microfluidic Platform for Cavitation-Enhanced Drug Delivery
Source: Micromachines (Basel). 2021 Jun 3;12(6):658. doi: 10.3390/mi12060658 (PMC8229805; doi:10.3390/mi12060658)
Supplement: Supplementary file 1 [file micromachines-12-00658-s001.zip]

Archive with 2 entries (2 files):
- Micromachines_2021_SM.pdf
- Stack_02_30fps_02.avi
